# Supplementary material for: Differences in Susceptibility to Cyprinid Herpesvirus 3 (CyHV-3) Infection Among Carp (Cyprinus carpio L.) Strains and Hybrids
Source: Viruses. 2026 Apr 2;18(4):432. doi: 10.3390/v18040432 (PMC13119718; doi:10.3390/v18040432)
Supplement: Supplementary file 1 [file viruses-18-00432-s001.zip]

Archive with 1 entries (1 files):
- viruses-4176088-Figure S1.tif
